# Supplementary material for: Wo interacts with SlTCP25 to regulate type I trichome branching in tomato
Source: Hortic Res. 2025 Jan 5;12(5):uhaf032. doi: 10.1093/hr/uhaf032 (PMC11992337; doi:10.1093/hr/uhaf032)
Supplement: Web_Material_uhaf032 [file web_material_uhaf032.zip]

Archive with 9 entries (9 files):
- Figure S1.tif
- Figure S2.tif
- Figure S3.tif
- Figure S4.tif
- Figure S5.tif
- Figure S6.tif
- Figure S7.tif
- Figure S8.tif
- Supplemental information(clean).docx
